# Supplementary material for: Genome-wide identification and expression analysis of SBP-box gene family reveal their involvement in hormone response and abiotic stresses in Chrysanthemum nankingense
Source: PeerJ. 2022 Oct 27;10:e14241. doi: 10.7717/peerj.14241 (PMC9618261; doi:10.7717/peerj.14241)
Supplement: Supplemental Information 9 [file peerj-10-14241-s009.txt]

CHR00084913	3bc7277fab9bacf23fae6cc07be4dad5	184	Gene3D	G3DSA:4.10.1100.10	-	126	179	4.1E-23	T	19-07-2022	IPR036893	SBP domain superfamily	GO:0003677|GO:0005634	-
CHR00084913	3bc7277fab9bacf23fae6cc07be4dad5	184	Pfam	PF03110	SBP domain	130	177	1.5E-18	T	19-07-2022	IPR004333	SBP domain	GO:0003677	-
CHR00084913	3bc7277fab9bacf23fae6cc07be4dad5	184	ProSiteProfiles	PS51141	Zinc finger SBP-type profile.	127	184	18.94772	T	19-07-2022	IPR004333	SBP domain	GO:0003677	-
CHR00084913	3bc7277fab9bacf23fae6cc07be4dad5	184	PANTHER	PTHR31251	SQUAMOSA PROMOTER-BINDING-LIKE PROTEIN 4	17	175	2.3E-40	T	19-07-2022	IPR044817	Squamosa promoter-binding-like protein	GO:0003677	-
CHR00084913	3bc7277fab9bacf23fae6cc07be4dad5	184	PANTHER	PTHR31251:SF109	SQUAMOSA PROMOTER-BINDING-LIKE PROTEIN 7	17	175	2.3E-40	T	19-07-2022	-	-
CHR00084913	3bc7277fab9bacf23fae6cc07be4dad5	184	SUPERFAMILY	SSF103612	SBT domain	128	176	4.84E-22	T	19-07-2022	IPR036893	SBP domain superfamily	GO:0003677|GO:0005634	-
CHR00078717	ccd1cdeeb31ef5aeed88f78f28ca7925	250	Phobius	CYTOPLASMIC_DOMAIN	Region of a membrane-bound protein predicted to be outside the membrane, in the cytoplasm.	47	250	-	T	19-07-2022	-	-
CHR00078717	ccd1cdeeb31ef5aeed88f78f28ca7925	250	Gene3D	G3DSA:3.60.20.10	Glutamine Phosphoribosylpyrophosphate, subunit 1, domain 1	1	31	1.7E-5	T	19-07-2022	IPR029055	Nucleophile aminohydrolases, N-terminal	-	
CHR00078717	ccd1cdeeb31ef5aeed88f78f28ca7925	250	PANTHER	PTHR31251:SF74	SQUAMOSA PROMOTER-BINDING-LIKE PROTEIN 2	100	244	2.3E-37	T	19-07-2022	-	-
CHR00078717	ccd1cdeeb31ef5aeed88f78f28ca7925	250	PANTHER	PTHR31251:SF74	SQUAMOSA PROMOTER-BINDING-LIKE PROTEIN 2	47	92	2.3E-37	T	19-07-2022	-	-
CHR00078717	ccd1cdeeb31ef5aeed88f78f28ca7925	250	Pfam	PF03110	SBP domain	46	74	1.1E-8	T	19-07-2022	IPR004333	SBP domain	GO:0003677	-
CHR00078717	ccd1cdeeb31ef5aeed88f78f28ca7925	250	Phobius	TRANSMEMBRANE	Region of a membrane-bound protein predicted to be embedded in the membrane.	27	46	-	T	19-07-2022	-	-
CHR00078717	ccd1cdeeb31ef5aeed88f78f28ca7925	250	PANTHER	PTHR31251	SQUAMOSA PROMOTER-BINDING-LIKE PROTEIN 4	47	92	2.3E-37	T	19-07-2022	IPR044817	Squamosa promoter-binding-like protein	GO:0003677	-
CHR00078717	ccd1cdeeb31ef5aeed88f78f28ca7925	250	TMHMM	TMhelix	Region of a membrane-bound protein predicted to be embedded in the membrane.	27	49	-	T	19-07-2022	-	-
CHR00078717	ccd1cdeeb31ef5aeed88f78f28ca7925	250	Phobius	NON_CYTOPLASMIC_DOMAIN	Region of a membrane-bound protein predicted to be outside the membrane, in the extracellular region.	1	26	-	T	19-07-2022	-	-
CHR00078717	ccd1cdeeb31ef5aeed88f78f28ca7925	250	PANTHER	PTHR31251	SQUAMOSA PROMOTER-BINDING-LIKE PROTEIN 4	100	244	2.3E-37	T	19-07-2022	IPR044817	Squamosa promoter-binding-like protein	GO:0003677	-
CHR00078717	ccd1cdeeb31ef5aeed88f78f28ca7925	250	ProSiteProfiles	PS51141	Zinc finger SBP-type profile.	1	75	12.041016	T	19-07-2022	IPR004333	SBP domain	GO:0003677	-
CHR00078717	ccd1cdeeb31ef5aeed88f78f28ca7925	250	SUPERFAMILY	SSF103612	SBT domain	45	80	6.08E-12	T	19-07-2022	IPR036893	SBP domain superfamily	GO:0003677|GO:0005634	-
CHR00077269	586d6ca01b6e87cb6049f69bbc34fccc	100	ProSiteProfiles	PS51141	Zinc finger SBP-type profile.	17	94	21.494995	T	19-07-2022	IPR004333	SBP domain	GO:0003677	-
CHR00077269	586d6ca01b6e87cb6049f69bbc34fccc	100	Gene3D	G3DSA:4.10.1100.10	-	11	79	3.9E-29	T	19-07-2022	IPR036893	SBP domain superfamily	GO:0003677|GO:0005634	-
CHR00077269	586d6ca01b6e87cb6049f69bbc34fccc	100	Pfam	PF03110	SBP domain	20	78	7.1E-24	T	19-07-2022	IPR004333	SBP domain	GO:0003677	-
CHR00077269	586d6ca01b6e87cb6049f69bbc34fccc	100	PANTHER	PTHR31251	SQUAMOSA PROMOTER-BINDING-LIKE PROTEIN 4	9	76	3.7E-36	T	19-07-2022	IPR044817	Squamosa promoter-binding-like protein	GO:0003677	-
CHR00077269	586d6ca01b6e87cb6049f69bbc34fccc	100	PANTHER	PTHR31251:SF126	SQUAMOSA PROMOTER-BINDING-LIKE PROTEIN 13A-RELATED	9	76	3.7E-36	T	19-07-2022	-	-
CHR00077269	586d6ca01b6e87cb6049f69bbc34fccc	100	SUPERFAMILY	SSF103612	SBT domain	18	79	1.7E-27	T	19-07-2022	IPR036893	SBP domain superfamily	GO:0003677|GO:0005634	-

CHR00077268	b788fc5dee3fae31b70d6498e24f9872	115	PANTHER	PTHR31251	SQUAMOSA PROMOTER-BINDING-LIKE PROTEIN 4	13	66	4.2E-27	T	19-07-2022	IPR044817	Squamosa promoter-binding-like protein	GO:0003677	-
CHR00077268	b788fc5dee3fae31b70d6498e24f9872	115	PANTHER	PTHR31251:SF126	SQUAMOSA PROMOTER-BINDING-LIKE PROTEIN 13A-RELATED	13	66	4.2E-27	T	19-07-2022	-	-
CHR00077268	b788fc5dee3fae31b70d6498e24f9872	115	ProSiteProfiles	PS51141	Zinc finger SBP-type profile.	17	94	16.067078	T	19-07-2022	IPR004333	SBP domain	GO:0003677	-
CHR00077268	b788fc5dee3fae31b70d6498e24f9872	115	Gene3D	G3DSA:4.10.1100.10	-	16	90	5.8E-22	T	19-07-2022	IPR036893	SBP domain superfamily	GO:0003677|GO:0005634	-
CHR00077268	b788fc5dee3fae31b70d6498e24f9872	115	Pfam	PF03110	SBP domain	20	69	1.8E-16	T	19-07-2022	IPR004333	SBP domain	GO:0003677	-
CHR00077268	b788fc5dee3fae31b70d6498e24f9872	115	SUPERFAMILY	SSF103612	SBT domain	19	70	1.96E-20	T	19-07-2022	IPR036893	SBP domain superfamily	GO:0003677|GO:0005634	-

CHR00065414	1b767b17a6eebaa7a35945d54c1d8f5e	184	ProSiteProfiles	PS51141	Zinc finger SBP-type profile.	99	176	24.572239	T	19-07-2022	IPR004333	SBP domain	GO:0003677	-
CHR00065414	1b767b17a6eebaa7a35945d54c1d8f5e	184	Pfam	PF03110	SBP domain	102	159	1.4E-24	T	19-07-2022	IPR004333	SBP domain	GO:0003677	-
CHR00065414	1b767b17a6eebaa7a35945d54c1d8f5e	184	Gene3D	G3DSA:4.10.1100.10	-	97	160	3.7E-29	T	19-07-2022	IPR036893	SBP domain superfamily	GO:0003677|GO:0005634	-
CHR00065414	1b767b17a6eebaa7a35945d54c1d8f5e	184	PANTHER	PTHR31251:SF134	SQUAMOSA PROMOTER-BINDING-LIKE PROTEIN 3	80	159	2.7E-37	T	19-07-2022	-	-
CHR00065414	1b767b17a6eebaa7a35945d54c1d8f5e	184	MobiDBLite	mobidb-lite	consensus disorder prediction	43	70	-	T	19-07-2022	-	-
CHR00065414	1b767b17a6eebaa7a35945d54c1d8f5e	184	SUPERFAMILY	SSF103612	SBT domain	100	160	3.92E-29	T	19-07-2022	IPR036893	SBP domain superfamily	GO:0003677|GO:0005634	-
CHR00065414	1b767b17a6eebaa7a35945d54c1d8f5e	184	PANTHER	PTHR31251	SQUAMOSA PROMOTER-BINDING-LIKE PROTEIN 4	80	159	2.7E-37	T	19-07-2022	IPR044817	Squamosa promoter-binding-like protein	GO:0003677	-

CHR00054349	ae2605211c6a7413db32b69533d59ae3	225	PANTHER	PTHR31251	SQUAMOSA PROMOTER-BINDING-LIKE PROTEIN 4	47	92	1.0E-34	T	19-07-2022	IPR044817	Squamosa promoter-binding-like protein	GO:0003677	-
CHR00054349	ae2605211c6a7413db32b69533d59ae3	225	Phobius	TRANSMEMBRANE	Region of a membrane-bound protein predicted to be embedded in the membrane.	27	46	-	T	19-07-2022	-	-
CHR00054349	ae2605211c6a7413db32b69533d59ae3	225	PANTHER	PTHR31251	SQUAMOSA PROMOTER-BINDING-LIKE PROTEIN 4	102	225	1.0E-34	T	19-07-2022	IPR044817	Squamosa promoter-binding-like protein	GO:0003677	-
CHR00054349	ae2605211c6a7413db32b69533d59ae3	225	SUPERFAMILY	SSF103612	SBT domain	45	80	6.67E-12	T	19-07-2022	IPR036893	SBP domain superfamily	GO:0003677|GO:0005634	-
CHR00054349	ae2605211c6a7413db32b69533d59ae3	225	Phobius	NON_CYTOPLASMIC_DOMAIN	Region of a membrane-bound protein predicted to be outside the membrane, in the extracellular region.	1	26	-	T	19-07-2022	-	-
CHR00054349	ae2605211c6a7413db32b69533d59ae3	225	Gene3D	G3DSA:3.60.20.10	Glutamine Phosphoribosylpyrophosphate, subunit 1, domain 1	1	31	1.9E-5	T	19-07-2022	IPR029055	Nucleophile aminohydrolases, N-terminal	-	
CHR00054349	ae2605211c6a7413db32b69533d59ae3	225	Phobius	CYTOPLASMIC_DOMAIN	Region of a membrane-bound protein predicted to be outside the membrane, in the cytoplasm.	47	225	-	T	19-07-2022	-	-
CHR00054349	ae2605211c6a7413db32b69533d59ae3	225	PANTHER	PTHR31251:SF74	SQUAMOSA PROMOTER-BINDING-LIKE PROTEIN 2	102	225	1.0E-34	T	19-07-2022	-	-
CHR00054349	ae2605211c6a7413db32b69533d59ae3	225	MobiDBLite	mobidb-lite	consensus disorder prediction	196	225	-	T	19-07-2022	-	-
CHR00054349	ae2605211c6a7413db32b69533d59ae3	225	TMHMM	TMhelix	Region of a membrane-bound protein predicted to be embedded in the membrane.	27	49	-	T	19-07-2022	-	-
CHR00054349	ae2605211c6a7413db32b69533d59ae3	225	ProSiteProfiles	PS51141	Zinc finger SBP-type profile.	1	75	12.126495	T	19-07-2022	IPR004333	SBP domain	GO:0003677	-
CHR00054349	ae2605211c6a7413db32b69533d59ae3	225	Pfam	PF03110	SBP domain	46	74	9.7E-9	T	19-07-2022	IPR004333	SBP domain	GO:0003677	-
CHR00054349	ae2605211c6a7413db32b69533d59ae3	225	PANTHER	PTHR31251:SF74	SQUAMOSA PROMOTER-BINDING-LIKE PROTEIN 2	47	92	1.0E-34	T	19-07-2022	-	-
CHR00008556	26dcee3b9791482219a11290469c7837	206	Pfam	PF03110	SBP domain	25	55	5.4E-8	T	20-07-2022	IPR004333	SBP domain	GO:0003677	-
CHR00008556	26dcee3b9791482219a11290469c7837	206	Phobius	SIGNAL_PEPTIDE_C_REGION	C-terminal region of a signal peptide.	17	21	-	T	20-07-2022	-	-
CHR00008556	26dcee3b9791482219a11290469c7837	206	ProSiteProfiles	PS51141	Zinc finger SBP-type profile.	1	55	13.297558	T	20-07-2022	IPR004333	SBP domain	GO:0003677	-
CHR00008556	26dcee3b9791482219a11290469c7837	206	Phobius	SIGNAL_PEPTIDE_N_REGION	N-terminal region of a signal peptide.	1	5	-	T	20-07-2022	-	-
CHR00008556	26dcee3b9791482219a11290469c7837	206	PANTHER	PTHR31251:SF108	SQUAMOSA PROMOTER-BINDING-LIKE PROTEIN 7	25	151	1.2E-22	T	20-07-2022	-	-
CHR00008556	26dcee3b9791482219a11290469c7837	206	SignalP_EUK	SignalP-noTM	SignalP-noTM	1	21	-	T	20-07-2022	-	-
CHR00008556	26dcee3b9791482219a11290469c7837	206	MobiDBLite	mobidb-lite	consensus disorder prediction	45	146	-	T	20-07-2022	-	-
CHR00008556	26dcee3b9791482219a11290469c7837	206	Phobius	SIGNAL_PEPTIDE_H_REGION	Hydrophobic region of a signal peptide.	6	16	-	T	20-07-2022	-	-
CHR00008556	26dcee3b9791482219a11290469c7837	206	PANTHER	PTHR31251	SQUAMOSA PROMOTER-BINDING-LIKE PROTEIN 4	25	151	1.2E-22	T	20-07-2022	IPR044817	Squamosa promoter-binding-like protein	GO:0003677	-
CHR00008556	26dcee3b9791482219a11290469c7837	206	Phobius	SIGNAL_PEPTIDE	Signal peptide region	1	21	-	T	20-07-2022	-	-
CHR00008556	26dcee3b9791482219a11290469c7837	206	Phobius	NON_CYTOPLASMIC_DOMAIN	Region of a membrane-bound protein predicted to be outside the membrane, in the extracellular region.	22	206	-	T	20-07-2022	-	-
CHR00008556	26dcee3b9791482219a11290469c7837	206	SUPERFAMILY	SSF103612	SBT domain	25	58	5.1E-12	T	20-07-2022	IPR036893	SBP domain superfamily	GO:0003677|GO:0005634	-
CHR00008556	26dcee3b9791482219a11290469c7837	206	MobiDBLite	mobidb-lite	consensus disorder prediction	98	122	-	T	20-07-2022	-	-
