# Supplementary material for: Genome-wide identification and expression analysis of SBP-box gene family reveal their involvement in hormone response and abiotic stresses in Chrysanthemum nankingense
Source: PeerJ. 2022 Oct 27;10:e14241. doi: 10.7717/peerj.14241 (PMC9618261; doi:10.7717/peerj.14241)
Supplement: Supplemental Information 10 [file peerj-10-14241-s010.txt]

#Batch CD-search tool	NIH/NLM/NCBI
#cdsid	QM3-qcdsearch-6883CA17B9D98E7-246110BD3FBA23AD
#datatype	hitsConcise Results
#status	0
#Start time	2022-07-19T10:28:01	Run time	0:00:00:18
#status	success

Query	               Hit type	PSSM-IDFrom	To	  E-Value	                Bitscore	Accession         Short name IncompleteSuperfamily
Q#1 - >CnSBP13	specific	397296	20	94	1.44017e-41	134.668	pfam03110	SBP	 - 	cl03894
Q#2 - >CnSBP19	specific	397296	20	94	4.37807e-41	133.512	pfam03110	SBP	 - 	cl03894
Q#3 - >CnSBP12	specific	397296	25	97	2.15705e-40	133.127	pfam03110	SBP	 - 	cl03894
Q#4 - >CnSBP18	specific	397296	93	167	1.17065e-46	153.928	pfam03110	SBP	 - 	cl03894
Q#5 - >CnSBP06	specific	397296	32	106	1.7691e-47	153.543	pfam03110	SBP	 - 	cl03894
Q#6 - >CnSBP09	specific	397296	24	98	5.99179e-45	146.609	pfam03110	SBP	 - 	cl03894
Q#7 - >CnSBP17	specific	397296	75	149	2.2051e-44	145.839	pfam03110	SBP	 - 	cl03894
Q#8 - >CnSBP08	specific	397296	145	218	3.81243e-44	153.543	pfam03110	SBP	 - 	cl03894
Q#8 - >CnSBP08	specific	403870	742	843	1.19094e-06	47.4207	pfam12796	Ank_2	 - 	cl39094
Q#9 - >CnSBP15	specific	397296	127	201	3.97345e-41	134.283	pfam03110	SBP	 - 	cl03894
Q#10 - >CnSBP21	specific	397296	58	132	1.56839e-40	130.045	pfam03110	SBP	 - 	cl03894
Q#11 - >CnSBP01	specific	397296	59	133	1.03374e-40	131.586	pfam03110	SBP	 - 	cl03894
Q#12 - >CnSBP16	specific	397296	57	131	2.00646e-41	132.742	pfam03110	SBP	 - 	cl03894
Q#13 - >CnSBP14	specific	397296	114	188	1.14205e-41	146.609	pfam03110	SBP	 - 	cl03894
Q#14 - >CnSBP02	specific	397296	43	111	7.83872e-27	96.1479	pfam03110	SBP	 - 	cl03894
Q#15 - >CnSBP03	specific	397296	7	75	4.55642e-29	104.622	pfam03110	SBP	 - 	cl03894
Q#16 - >CnSBP04	specific	397296	110	183	2.32401e-43	147.765	pfam03110	SBP	 - 	cl03894
Q#17 - >CnSBP05	specific	397296	140	212	4.95349e-45	150.461	pfam03110	SBP	 - 	cl03894
Q#18 - >CnSBP20	specific	397296	150	257	3.62495e-39	135.053	pfam03110	SBP	 - 	cl03894
Q#19 - >CnSBP10	specific	397296	38	112	5.5621e-44	143.527	pfam03110	SBP	 - 	cl03894
Q#20 - >CnSBP11	specific	397296	152	226	6.8394e-47	154.698	pfam03110	SBP	 - 	cl03894
Q#21 - >CnSBP07	specific	397296	195	269	8.42886e-43	141.601	pfam03110	SBP	 - 	cl03894
Superfamily
Q#1 - >CHR00008556	superfamily	397296	25	55	9.07419e-15	66.1023	cl03894	    SBP superfamily	                    N	 - 
Q#2 - >CHR00054349	superfamily	397296	47	75	2.6973e-13	62.6355	cl03894	    SBP superfamily	                    N	 - 
Q#2 - >CHR00054349	superfamily	412394	1	30	4.84578e-10	57.2442	cl00467	    Ntn_hydrolase superfamily	    NC	 - 
Q#3 - >CHR00065414	specific	                397296	102	159	2.96435e-30	105.393	pfam03110  SBP	                                    C	 cl03894
Q#4 - >CHR00077268	superfamily	397296	20	66	1.43025e-20	78.4287	cl03894	    SBP superfamily	                    C	 - 
Q#5 - >CHR00077269	specific	                397296	20	77	1.32928e-28	98.0739	pfam03110  SBP	                                    C	 cl03894
Q#6 - >CHR00078717	superfamily	397296	47	75	4.43086e-13	62.6355	cl03894	    SBP superfamily	                    N	 - 
Q#6 - >CHR00078717	superfamily	412394	1	30	3.51848e-11	60.711	cl00467	    Ntn_hydrolase superfamily	    NC	 - 
Q#7 - >CHR00084913	specific	                397296	130	177	5.82609e-24	89.5995	pfam03110  SBP	                                    C 	 cl03894
